# Supplementary material for: The Pancreatic Microbiome is Associated with Carcinogenesis and Worse Prognosis in Males and Smokers
Source: Cancers (Basel). 2020 Sep 18;12(9):2672. doi: 10.3390/cancers12092672 (PMC7565819; doi:10.3390/cancers12092672)
Supplement: Supplementary file 1 [file cancers-12-02672-s001.zip]

Archive with 4 entries (4 files):
- Supplementary figure 1_Contamiantion correction by plate.pdf
- Supplementary Figure 2_tumor grade.pdf
- Supplementary Figure 3_validation.pdf
- Supplementary Table 1_List of Contaminants.txt
