# Supplementary material for: The Pancreatic Microbiome is Associated with Carcinogenesis and Worse Prognosis in Males and Smokers
Source: Cancers (Basel). 2020 Sep 18;12(9):2672. doi: 10.3390/cancers12092672 (PMC7565819; doi:10.3390/cancers12092672)
Supplement: Supplementary file 1 [file cancers-12-02672-s001.zip › Supplementary Table 1_List of Contaminants.txt]

Taxonomy ID	Taxon Name	Method of Removal
176280	Staphylococcus epidermidis ATCC 12228	Common Contaminants, Date of Sequencing
521460	Caldicellulosiruptor bescii DSM 6725	Common Contaminants, Date of Sequencing
1076	Rhodopseudomonas palustris	Date of Sequencing
181582	uncultured Frankia sp.	Date of Sequencing
317655	Sphingopyxis alaskensis RB2256	Date of Sequencing
417305	uncultured beta proteobacterium CBNPD1 BAC clone 578	Date of Sequencing
100226	Streptomyces coelicolor A3(2)	Date of Sequencing
550	Enterobacter cloacae	Date of Sequencing
557600	Acinetobacter baumannii AB307-0294	Date of Sequencing
398577	Burkholderia ambifaria MC40-6	Date of Sequencing
314565	Xanthomonas campestris pv. campestris str. 8004	Date of Sequencing
28141	Cronobacter sakazakii	Date of Sequencing
718254	Enterobacter cloacae subsp. cloacae NCTC 9394	Date of Sequencing
75379	Thiomonas intermedia K12	Date of Sequencing
667019	Curvibacter putative symbiont of Hydra magnipapillata	Date of Sequencing
114615	Bradyrhizobium sp. ORS 278	Date of Sequencing
316056	Rhodopseudomonas palustris BisB18	Date of Sequencing
536056	Escherichia coli DH1	Date of Sequencing
406425	Burkholderia cenocepacia MC0-3	Date of Sequencing
190485	Xanthomonas campestris pv. campestris str. ATCC 33913	Date of Sequencing
1524	[Clostridium] piliforme	Common Contaminants
657313	[Ruminococcus] torques L2-14	Common Contaminants
913239	Riemerella anatipestifer RA-YM	Common Contaminants
272622	Lactococcus lactis subsp. cremoris SK11	Common Contaminants
1352	Enterococcus faecium	Common Contaminants
471223	Geobacillus sp. WCH70	Common Contaminants
1491	Clostridium botulinum	Common Contaminants
376686	Flavobacterium johnsoniae UW101	Common Contaminants
521096	Tsukamurella paurometabola DSM 20162	Common Contaminants
748671	Lactobacillus crispatus ST1	Common Contaminants
1358	Lactococcus lactis	Common Contaminants
388919	Streptococcus sanguinis SK36	Common Contaminants
322159	Streptococcus thermophilus LMD-9	Common Contaminants
1502	Clostridium perfringens	Common Contaminants
504474	Corynebacterium urealyticum DSM 7109	Common Contaminants
238	Elizabethkingia meningoseptica	Common Contaminants
171953	uncultured Acidobacteria bacterium	Common Contaminants
531844	Flavobacteriaceae bacterium 3519-10	Common Contaminants
1498	Hathewaya histolytica	Common Contaminants
256	Myroides odoratus	Common Contaminants
334413	Finegoldia magna ATCC 29328	Common Contaminants
279808	Staphylococcus haemolyticus JCSC1435	Common Contaminants
1303	Streptococcus oralis	Common Contaminants
1717	Corynebacterium diphtheriae	Common Contaminants
479436	Veillonella parvula DSM 2008	Common Contaminants
234621	Rhodococcus erythropolis PR4	Common Contaminants
176279	Staphylococcus epidermidis RP62A	Common Contaminants
1774	Mycobacteroides chelonae	Common Contaminants
1772	Mycolicibacterium smegmatis	Common Contaminants
1313	Streptococcus pneumoniae	Common Contaminants
1718	Corynebacterium glutamicum	Common Contaminants
1744	Propionibacterium freudenreichii	Common Contaminants
1282	Staphylococcus epidermidis	Common Contaminants
553199	Cutibacterium acnes SK137	Common Contaminants
869311	Streptococcus pneumoniae SPN032672	Lack of Abundance Variation
196627	Corynebacterium glutamicum ATCC 13032	Lack of Abundance Variation
338187	Vibrio campbellii ATCC BAA-1116	Lack of Abundance Variation
765874	Corynebacterium pseudotuberculosis FRC41	Lack of Abundance Variation
320372	Burkholderia pseudomallei 1710b	Lack of Abundance Variation
681645	Corynebacterium pseudotuberculosis C231	Lack of Abundance Variation
158899	Collimonas fungivorans	Lack of Abundance Variation
574093	Streptococcus pneumoniae AP200	Lack of Abundance Variation
451515	Staphylococcus aureus subsp. aureus USA300 FPR3757	Lack of Abundance Variation
65393	Gloeothece citriformis PCC 7424	Lack of Abundance Variation
393305	Yersinia enterocolitica subsp. enterocolitica 8081	Lack of Abundance Variation
369723	Salinispora tropica CNB-440	Lack of Abundance Variation
218491	Pectobacterium atrosepticum SCRI1043	Lack of Abundance Variation
47854	Micromonospora chersina	Lack of Abundance Variation
472	Acinetobacter sp.	Lack of Abundance Variation
340322	Corynebacterium glutamicum R	Lack of Abundance Variation
488221	Streptococcus pneumoniae 70585	Lack of Abundance Variation
216596	Rhizobium leguminosarum bv. viciae 3841	Lack of Abundance Variation
858	Fusobacterium necrogenes	Lack of Abundance Variation
